# Supplementary material for: Characterisation of a putative AraC transcriptional regulator from Mycobacterium smegmatis
Source: Tuberculosis (Edinb). 2014 Dec;94(6):664–71. doi: 10.1016/j.tube.2014.08.007 (PMC4266540; doi:10.1016/j.tube.2014.08.007)
Supplement: Supplementary file 1 [file mmc1.xlsx]

## Sheet: Sheet1
Comparison of the differential gene expression responses of the hypothetical MSMEG_0607 regulon genes in M. smegmatis mc2155 using publicly available microarray data.
Microarray data obtained from http://www.ebi.ac.uk/arrayexpress and the processed fold change values are depicted here. Red depicts up regulation whereas green down regulation.
	Array Accession No
Motif 1	E-MEXP-3184		E-GEOD-34624		E-GEOD-32133
Gene pairs as for Table S2	fold change		fold change		fold change
MSMEG_0305/MSMEG_0306	18.89	-1.06	0.93	-0.67	0.8	1.27
MSMEG_5819/ MSMEG_5820	-1.32	-1.25	-0.92	-0.63	1.71	-4.06
MSMEG_0572/MSMEG_0574	1	1.23	1.9	3.7	3.6	1.2
MSMEG_2961/MSMEG_2962	-1.15	-1.09	0.56	0.82	3.71	-3.72
MSMEG_3815/ MSMEG_3816	-1.44	2.05	0.77	-0.44	0.37	-2.76
MSMEG_3368/ MSMEG_3369	1.19	-1.12	2.09	0.19	-0.27	0.12
MSMEG_5661/MSMEG_5662	1.06	-1.6	2.7	-0.1	-0.59	4.04
MSMEG_3270/ MSMEG_3271	1.02	1.13	-0.8	-0.44	1.5	-0.07
MSMEG_2066/MSMEG_2067	1.27	-1.06	0.66	1.58	3.42	1.39
MSMEG_5458/MSMEG_5460	1.09	-1.46	0.02	1.59	2.97	3.4
MSMEG_3509/ MSMEG_3511	2.4	2.87	0.34	-0.12	-0.97	-0.2
MSMEG_6124/ MSMEG_6126	1.01	-1.05	1.13	-0.51	1.13	-0.51
MSMEG_6452/ MSMEG_6454	-1.02	-1.96	-0.21	-0.09	-0.42	0.14
MSMEG_3140/ MSMEG_3141	-1.38	1.86	-0.31	-0.87	0.67	-1.8
MSMEG_0542/ MSMEG_0544	1.31	-1.1	0.86	0.27	-0.08	-2
MSMEG_1422/ MSMEG_1423	-1.45	1.61	0.92	-0.47	-2.44	-3.45
MSMEG_4601/ MSMEG_4602	1.98	-1.5	-1.19	1.4	1.26	-0.77
MSMEG_6702/ MSMEG_6703	-1.43	1.3	0.36	-0.24	1.9	-1.84
MSMEG_0328/ MSMEG_0329	-1.21	1.18	0.46	-0.09	0.6	1.34
MSMEG_6246/ MSMEG_6247	-2.26	-1.43	0.32	0.01	1.89	2.49
References:
E-GEOD-34624	Expression profiling of Mycobacterium tuberculosis H37Rv and Mycobacterium smegmatis in acid-nitrosative multi-stress displays defined regulatory networks. Cossu A, Sechi LA, Bandino E, Zanetti S, Rosu V. , Europe PMC 24184341
E-GEOD-32133	Unraveling the transcriptional regulatory networks associated to mycobacterial cell wall defective form induction by glycine and lysozyme treatment. Rosu V, Bandino E, Cossu A. , Europe PMC 23195184
